# Supplementary material for: The Dual Facets of Emotion Perception in Adult Attachment Representations: A Systematic Review on Impathy and Empathy
Source: Brain Sci. 2026 Jun 19;16(6):651. doi: 10.3390/brainsci16060651 (PMC13296892; doi:10.3390/brainsci16060651)
Supplement: Supplementary file 1 [file brainsci-16-00651-s001.zip]

Archive with 1 entries (1 files):
- brainsci-4357964-supplementary.pdf
